# Supplementary material for: Heat Shock Cognate 70 Functions as A Chaperone for the Stability of Kinetochore Protein CENP-N in Holocentric Insect Silkworms
Source: Int J Mol Sci. 2019 Nov 20;20(23):5823. doi: 10.3390/ijms20235823 (PMC6929194; doi:10.3390/ijms20235823)
Supplement: Supplementary file 1 [file ijms-20-05823-s001.zip]

Archive with 3 entries (3 files):
- Table S1.xls
- Table S2.xlsx
- Figure S1.pdf
