# Supplementary material for: Heat Shock Cognate 70 Functions as A Chaperone for the Stability of Kinetochore Protein CENP-N in Holocentric Insect Silkworms
Source: Int J Mol Sci. 2019 Nov 20;20(23):5823. doi: 10.3390/ijms20235823 (PMC6929194; doi:10.3390/ijms20235823)
Supplement: Supplementary file 1 [file ijms-20-05823-s001.zip › Table S1.xls]

## Sheet: Sheet1
Table S1. List of primers used in this study.
Gene	Sense (5' to 3')	Antisense (5' to 3')
For RT-PCR
CENP-N	ATCGATTACACGAACAGAACTTATG	AATATGTGAAAGAACTCCGAAG
CDK10	ACTTGAAGGTGTCCAATCTTCT	AACCTCTGCTTCAAATTATTGT
FCPa	CGGCACTTGATGAGGAGCTAAC	TCACAGGTAGTTGTCGTCTCAG
FCPb	ATATGGATCATGGCTTTGCAGG	ATCACTGACCTCAGCCCGCTCA
HSC70	TGGCGATGAACCCCAACAAC	TAAGGATGGACACGTCGAAG
Actin3	AACACCCCGTCCTGCTCACTG	GGGCGAGACGTGTGATTTCCT
For RNAi
dsEGFP	ATTTGCACTACTGGAAAACTACCTG	CAGTTACAAACTCAAGAAGGACCAT
dsRed	TGCAGCAGGACTCCTCCCTGCAGGA	CGTACTGCTCCACCACGGTGTAGTC
dsCENP-N	gcgtaatacgactcactatagggATCGATTACACGAACAGAACTTATG	gcgtaatacgactcactatagggAATATGTGAAAGAACTCCGAAG
dsCDK10	gcgtaatacgactcactatagggACTTGAAGGTGTCCAATCTTCT	gcgtaatacgactcactatagggAACCTCTGCTTCAAATTATTGT
dsFCPa	gcgtaatacgactcactatagggCGGCACTTGATGAGGAGCTAAC	gcgtaatacgactcactatagggTCACAGGTAGTTGTCGTCTCAG
dsFCPb	gcgtaatacgactcactatagggATATGGATCATGGCTTTGCAGG	gcgtaatacgactcactatagggATCACTGACCTCAGCCCGCTCA
dsHSC70	gcgtaatacgactcactatagggTGGCGATGAACCCCAACAAC	gcgtaatacgactcactatagggTAAGGATGGACACGTCGAAG
T7	gcgtaatacgactcactataggg
For ORF
CENP-N	AAGAATTCAAACAAGTTAAAAGACC	CGCTCGAGCTAATCTGTATCGTCAATGTTAC
CDK10	TCTCAAGGTTCGGAAAAATCTGCATC	CCGCTCGAGCTACTCTAGTCTGCGTTTCTTGA
FCPa	GCGGCGGACGGTGACGAAGTGATTAGT	CCGCTCGAGTCATTGGCTCTTGAGCTCCTTACCGA
FCPb	AGTGACCAACAAATGGATTGTGCACTGG	CCGCTCGAGTCAGTCGTCGCGCTGCACGTGGCGGCGCT
HSC70	GCAAAAGCACCCGCAGTAGGAATCGAT	CGCTCGAGTTAATCGACCTCCTCGATGGTGGGGC
