# Supplementary material for: Heat Shock Cognate 70 Functions as A Chaperone for the Stability of Kinetochore Protein CENP-N in Holocentric Insect Silkworms
Source: Int J Mol Sci. 2019 Nov 20;20(23):5823. doi: 10.3390/ijms20235823 (PMC6929194; doi:10.3390/ijms20235823)
Supplement: Supplementary file 1 [file ijms-20-05823-s001.zip › Table S2.xlsx]

## Sheet: FLAG-EGFP
Proteins pulled-down from FLAG-EGFP cells
Protein ID	Annotation	Unique peptides	Mol. weight [kDa]	Sequence length	iBAQ
BGIBMGA001031	Troponin I	1	26.605	225	81701000
BGIBMGA011619	LSM14 homolog A	2	57.652	524	69684000
BGIBMGA009130	Ribosomal protein S20	1	13.732	123	38305000
BGIBMGA003829	ADP/ATP translocase	1	32.891	300	33943000
BGIBMGA010367	Glutamate receptor isoform X1	1	33.938	296	19886000
BGIBMGA011785	Dehydrogenase/reductase SDR family member 4	2	26.186	248	18775000
BGIBMGA009319	Ribosomal protein S3	1	26.771	243	18279000
BGIBMGA001800	Ribosomal protein L4	4	48.779	434	16587000
BGIBMGA005205	Rsf1	1	15.991	153	16007000
BGIBMGA007964	Ribosome-binding protein 1	3	17.147	156	10919000
BGIBMGA013403	Voltage-dependent p/q type calcium channel	1	195.12	1706	9011300
BGIBMGA007965	Nucleolin like protein CiRGG1	1	26.308	241	7138300
BGIBMGA007845	Ribosomal protein L51	1	23.898	203	7090000
BGIBMGA000627	Ubiquitin-conjugating enzyme E2-22 kDa	1	22.32	199	5255500
BGIBMGA003923	Ribosomal protein S24	1	15.172	132	5212300
BGIBMGA001471	Ribosomal protein S15	1	17.036	147	4639500
BGIBMGA002164	Ribosomal protein L35A	1	17.346	158	3613500
BGIBMGA007311	Ribosomal protein SA	1	33.394	306	3603500
BGIBMGA007118	Hydroxysteroid dehydrogenase	1	43.836	406	3467100
BGIBMGA009374	Kr-h2	1	13.484	121	2875100
BGIBMGA009411	Ribosomal protein S16	1	17.19	151	2295700
BGIBMGA011920	Ribosomal protein L7Ae	1	14.208	130	2227500
BGIBMGA004782	26S proteasome regulatory subunit 6a	1	47.666	428	1785400
BGIBMGA001806	Cleavage and polyadenylation specific factor 5	1	25.996	227	1515700
BGIBMGA012240	Basement membrane-specific heparan sulfate proteoglycan core protein	1	425.72	3887	1346200
BGIBMGA000516	Insulin-like growth factor 2 mRNA-binding protein 1	1	51.193	472	1123100
BGIBMGA000944	Heat shock protein hsp21.4	1	21.404	187	1060400
BGIBMGA011898	Motile sperm domain-containing protein 2	1	52.426	453	907010
BGIBMGA013792	Ribosomal protein S11	1	17.69	152	767830
BGIBMGA003048	Signal peptidase complex subunit 2	1	20.588	184	616990
BGIBMGA004191	CCHC-type zinc finger protein	1	15.921	143	569590
BGIBMGA012506	ABC transporter ATP-binding protein YvfR	1	32.942	290	296540
BGIBMGA009699	T-complex protein 1 subunit epsilon	1	58.77	542	189550
BGIBMGA003023	Zinc finger CCCH domain-containing protein 13	1	116.64	1013	25144

## Sheet: FLAG-CENP-N
Proteins pulled-down from FLAG-CENP-N cells
Protein ID	Annotation	Unique peptides	Mol. weight [kDa]	Sequence length	iBAQ
BGIBMGA009132	Tubulin beta	7	50.214	447	245080000
BGIBMGA003608	Elongation factor 1-alpha	10	50.388	463	200100000
BGIBMGA009097	Methyltransferase like 14	11	43.126	381	193030000
BGIBMGA011785	Dehydrogenase/reductase SDR family member 4	7	26.186	248	108140000
BGIBMGA003829	ADP/ATP translocase	8	32.891	300	86925000
BGIBMGA000526	Y-box protein	4	27.688	259	49918000
BGIBMGA005577	Actin 4	19	41.789	376	46277000
BGIBMGA011619	LSM14 homolog A	5	57.652	524	33569000
BGIBMGA004612	Heat shock 90kDa protein	15	82.421	716	32849000
BGIBMGA009319	Ribosomal protein S3	3	26.771	243	31272000
BGIBMGA002164	Ribosomal protein L35A	2	17.346	158	28554000
BGIBMGA001800	Ribosomal protein L4	12	48.779	434	25520000
BGIBMGA009130	Ribosomal protein S20	1	13.732	123	22703000
BGIBMGA006749	Elongation factor Tu	1	51.65	471	19314000
BGIBMGA010367	Glutamate receptor isoform X1	1	33.938	296	17017000
BGIBMGA013403	Voltage-dependent p/q type calcium channel	1	195.12	1706	16360000
BGIBMGA007965	Nucleolin like protein CiRGG1	3	26.308	241	15675000
BGIBMGA008903	Ribosomal protein L37A	1	10.032	90	13028000
BGIBMGA004374	Ribosomal protein S12	1	15.034	139	12624000
BGIBMGA012200	Ribosomal protein L43	1	21.302	183	12546000
BGIBMGA008302	Elongation factor 1-gamma	2	48.387	423	12397000
BGIBMGA000188	Dolichyl-diphosphooligosaccharide--protein glycosyltransferase subunit DAD1	1	12.602	112	12280000
BGIBMGA006257	Ras protein	1	20.925	184	12132000
BGIBMGA002381	Heat shock cognate protein (Hsc70-4)	3	71.175	649	11653000
BGIBMGA010571	Ribosomal protein L9	1	21.377	190	11319000
BGIBMGA013945	Actin 3	14	251.14	2388	11016000
BGIBMGA003197	Ribosomal protein S18	3	17.755	152	10027000
BGIBMGA006751	GTP-binding nuclear protein Ran	1	24.337	213	8913700
BGIBMGA007311	Ribosomal protein SA	1	33.394	306	8009600
BGIBMGA003196	Vacuolar ATP synthase subunit D	2	39.569	348	7492500
BGIBMGA011948	Ribosomal protein S28	1	7.3184	65	7340300
BGIBMGA007845	Ribosomal protein L51	1	23.898	203	6607700
BGIBMGA001801	RuvB-like 2	1	45.479	408	6395800
BGIBMGA006158	Prohibitin protein WPH	3	30.081	274	6393800
BGIBMGA009751	Ribosomal protein L23	3	14.835	140	6282000
BGIBMGA007477	Receptor for activated protein kinase C	1	36.026	319	5947900
BGIBMGA011620	Ribosomal protein L18	3	20.864	183	5922100
BGIBMGA013116	T-complex protein 1 subunit zeta	3	57.744	531	5763600
BGIBMGA000516	Insulin-like growth factor 2 mRNA-binding protein 1	6	51.193	472	5464500
BGIBMGA009794	Aspartate-tRNA ligase	2	46.355	413	5268500
BGIBMGA001788	CenpN	1	31.243	278	5194100
BGIBMGA013678	Vacuolar ATP synthase subunit G	1	13.685	117	5152000
BGIBMGA009562	Proteasome subunit alpha	1	25.824	234	5099600
BGIBMGA005347	ADP-ribosylation factor	1	20.736	182	4918100
BGIBMGA002981	Profilin	1	13.713	126	4846700
BGIBMGA003923	Ribosomal protein S24	1	15.172	132	4757800
BGIBMGA004373	Methyltransferase like 3	3	57.22	518	4646100
BGIBMGA009871	Calmodulin	1	16.81	149	4447700
BGIBMGA013464	Squid protein	2	30.914	287	4445000
BGIBMGA008312	Mitochondrial prohibitin complex protein 2	1	33.176	299	4168200
BGIBMGA014579	Histone H2A	1	13.377	124	4128800
BGIBMGA005205	Rsf1	1	15.991	153	4108100
BGIBMGA013100	Small nuclear ribonucleoprotein Sm D3	1	14.047	130	3982000
BGIBMGA000959	Ribosomal protein L31	1	14.286	124	3964200
BGIBMGA012151	ARP1 actin-related protein 1-like protein A	1	42.674	376	3956200
BGIBMGA001471	Ribosomal protein S15	1	17.036	147	3912400
BGIBMGA006045	Small GTP binding protein RAB5	2	23.173	213	3656000
BGIBMGA007337	Espin	1	20.511	179	3515300
BGIBMGA012414	Ribosomal protein L17	2	21.598	187	3330400
BGIBMGA007513	E3 SUMO-protein ligase RanBP2	15	319.09	2829	3320100
BGIBMGA001853	ATP synthase subunit alpha	4	59.657	553	3297600
BGIBMGA001406	T-complex protein 1 subunit gamma	2	59.126	540	3267400
BGIBMGA000074	rRNA 2'-O-methyltransferase fibrillarin	1	32.961	315	3187200
BGIBMGA011029	Acetyl-Coenzyme A acetyltransferase 1	1	42.686	405	3143600
BGIBMGA001206	T-complex protein 1 subunit beta	4	57.59	536	3071800
BGIBMGA009374	Kr-h2	1	13.484	121	2765400
BGIBMGA002572	Ribosomal protein L19	1	27.695	235	2669000
BGIBMGA012549	ATP synthase subunit beta	4	54.987	516	2575100
BGIBMGA012859	NIPSNAP protein	1	18.712	157	2486500
BGIBMGA000129	Actin-depolymerizing factor 1	1	17.009	148	2349700
BGIBMGA008316	Persulfide dioxygenase ETHE1	1	25.457	230	2247300
BGIBMGA002500	Protein bric-a-brac 2	1	67.88	604	2187300
BGIBMGA007201	ER lumen protein-retaining receptor	1	24.725	212	2085800
BGIBMGA011467	Ribosomal protein L18a	1	21.011	177	2016600
BGIBMGA003671	Adhesion regulating molecule 1	2	44.2	419	1959100
BGIBMGA006603	Calcium-transporting ATPase	2	112.65	1025	1814300
BGIBMGA001876	Alpha-amylase 2	2	118.41	1061	1652100
BGIBMGA010572	Calcium/calmodulin-dependent protein kinase type 1	1	40.531	360	1629300
BGIBMGA001103	Growth arrest and DNA damage-inducible proteins-interacting protein 1	1	18.926	159	1555100
BGIBMGA012904	Ras-related protein Rab-35	1	30.566	266	1548900
BGIBMGA001501	Ribosomal protein S6	2	29.046	253	1546300
BGIBMGA012571	Signal recognition particle 19kDa protein	1	17.019	148	1525200
BGIBMGA012665	F-actin capping protein alpha subunit	1	32.457	288	1475100
BGIBMGA014121	mRNA-decapping enzyme 1A	2	47.145	428	1451700
BGIBMGA011508	T-complex protein 1 subunit theta	5	59.173	545	1440600
BGIBMGA006103	Enhancer of mRNA-decapping protein 4	1	108.65	1022	1432400
BGIBMGA009699	T-complex protein 1 subunit epsilon	1	58.77	542	1427400
BGIBMGA014155	RNA-binding, signal transduction-associated protein 3	1	43.27	377	1423800
BGIBMGA012240	Basement membrane-specific heparan sulfate proteoglycan core protein	1	425.72	3887	1358500
BGIBMGA007877	Mediator complex subunit 18	1	29.581	267	1354500
BGIBMGA003186	Eukaryotic translation initiation factor 4A	1	47.54	420	1339400
BGIBMGA004191	CCHC-type zinc finger protein	1	15.921	143	1288000
BGIBMGA010673	Putative ATP-dependent RNA helicase me31b	2	42.417	372	1287100
BGIBMGA011803	Ubiquitin-conjugating enzyme E2 variant 2	1	16.425	144	1274300
BGIBMGA014177	26S proteasome regulatory subunit 8	1	45.451	403	1252500
BGIBMGA014211	Transketolase	1	67.383	622	1209800
BGIBMGA009411	Ribosomal protein S16	3	17.19	151	1146500
BGIBMGA006704	Plasminogen activator inhibitor 1 RNA-binding protein	1	43.807	389	1146000
BGIBMGA011334	Thymosin	1	23.272	208	1143500
BGIBMGA014118	Trifunctional purine biosynthetic protein adenosine-3	1	38.575	358	1115100
BGIBMGA009430	F-actin capping protein beta subunit	1	30.99	275	1077700
BGIBMGA014589	Phosphate transport protein	1	39.21	358	1019700
BGIBMGA001806	Cleavage and polyadenylation specific factor 5	1	25.996	227	987240
BGIBMGA011932	Uridine kinase	1	55.205	492	986640
BGIBMGA007935	Phosphoribosylaminoimidazole carboxylase	2	47.344	425	983740
BGIBMGA007118	Hydroxysteroid dehydrogenase	1	43.836	406	949930
BGIBMGA002640	Ubiquitin carboxyl-terminal hydrolase	1	25.411	230	936160
BGIBMGA001830	XPMC2 prevents mitotic catastrophe 2	1	20.828	183	927110
BGIBMGA011674	Puromycin-sensitive aminopeptidase	1	107.15	944	910580
BGIBMGA006777	Cdc2-related kinase	1	45.123	404	901000
BGIBMGA007408	Hydroxyacyl-coenzyme A dehydrogenase	1	33.601	310	730230
BGIBMGA011342	Cysteine proteinase	1	38.592	344	729490
BGIBMGA000943	Synaptobrevin	1	13.136	120	720380
BGIBMGA008295	Vacuolar ATP synthase catalytic subunit A	4	68.315	617	713230
BGIBMGA005928	Ribosomal protein L35	1	14.816	126	706470
BGIBMGA002241	Vacuolar ATP synthase subunit B	2	54.905	494	703980
BGIBMGA000045	Osiris	1	26.577	241	703140
BGIBMGA010130	Annexin	1	35.915	324	660780
BGIBMGA007712	Rab7	1	23.42	208	635890
BGIBMGA008477	Ribosomal protein L17	1	23.234	202	629280
BGIBMGA013567	Ribosomal protein L3	1	47.108	413	620120
BGIBMGA012541	DnaJ homolog subfamily A member 1	1	45.177	401	605740
BGIBMGA012507	Trigger factor	1	27.344	252	571610
BGIBMGA010361	Alpha-1,4 glucan phosphorylase	2	96.452	841	520230
BGIBMGA013965	ATP synthase subunit gamma	2	32.349	296	514890
BGIBMGA011223	Acetyl-CoA carboxylase	1	147.01	1303	512430
BGIBMGA012662	Focadhesin	1	72.55	646	504700
BGIBMGA010941	Signal recognition particle subunit SRP72	1	64.556	575	481470
BGIBMGA004782	26S proteasome regulatory subunit 6a	1	47.666	428	475290
BGIBMGA010739	Nucleolar protein 56	1	48.339	434	433740
BGIBMGA011776	Programmed cell death protein 5	1	14.698	130	396860
BGIBMGA006263	T-complex protein 1 subunit alpha	3	59.344	555	391020
BGIBMGA003597	Ras small monomeric GTPase Rab6	1	23.628	209	368800
BGIBMGA000546	Leishmania major strain Friedlin proteophosphoglycan 5	1	132.43	1221	357320
BGIBMGA013072	Leucine rich repeat containing 47	1	58.924	525	329620
BGIBMGA011923	Coiled-coil and C2 domain-containing protein 2A	1	159.03	1384	324470
BGIBMGA003221	Probable nucleolar GTP-binding protein 1	1	64.637	563	320460
BGIBMGA012116	Ubiquitin-activating enzyme E1	1	64.754	589	315700
BGIBMGA009138	Probable aminopeptidase NPEPL1	1	69.178	639	315690
BGIBMGA010644	Piwi	5	101.34	899	297240
BGIBMGA008426	26S proteasome non-ATPase regulatory subunit 1	1	43.467	394	292590
BGIBMGA007268	26S proteasome non-ATPase subunit 12	1	51.814	450	288420
BGIBMGA005274	Dynactin 4	1	19.906	181	266480
BGIBMGA002013	Moleskin	1	58.503	515	264040
BGIBMGA008930	Monocyte to macrophage differentiation factor 2	4	77.963	683	255480
BGIBMGA009732	ARP6 actin-related protein 6	1	45.677	394	235960
BGIBMGA012753	Endoplasmin-like	1	93.673	830	230920
BGIBMGA002953	26S proteasome non-ATPase regulatory subunit 3	2	56.318	494	222070
BGIBMGA011982	Low-density lipoprotein receptor	4	479.7	4329	213140
BGIBMGA013454	Smu-1 suppressor of mec-8 and unc-52	1	56.555	512	206630
BGIBMGA013328	Staphylococcal nuclease domain-containing protein 1	2	98.908	888	202000
BGIBMGA010445	Phosphoglucomutase	1	53.224	478	200200
BGIBMGA011218	Carboxylic ester hydrolase	1	147.8	1319	199760
BGIBMGA004655	Fatty acid synthase	1	228.05	2129	172110
BGIBMGA005560	26S proteasome non-ATPase subunit 4	1	39.297	362	167400
BGIBMGA013872	Insulin gene enhancer protein ISL-1	1	43.16	391	126260
BGIBMGA001542	Myelinprotein expression factor	1	51.349	470	116120
BGIBMGA001218	Heat shock 70kDa protein	1	94.418	840	115970
BGIBMGA006816	CAD protein	1	245.81	2210	113060
BGIBMGA010794	26S proteasome regulatory ATPase subunit 10B	1	41.392	368	104430
BGIBMGA007950	Heat shock 70kDa protein cognate 3	1	75.353	690	104070
BGIBMGA002825	Disintegrin and metalloproteinase domain-containing protein 12	1	124.05	1139	83779
BGIBMGA004096	cAMP-dependent protein kinase R2	2	43.144	382	75137
BGIBMGA008228	Mitochondrial import inner membrane translocase subunit TIM44	1	48.552	426	64269
BGIBMGA008154	Dynamin-like isoform X1	3	97.66	872	47409
BGIBMGA005015	Flavin-dependent monooxygenase FMO1	1	49.59	436	24114

## Sheet: FLAG-CENP-N specific
Specific interacting proteins by FLAG-CENP-N
Protein ID	Annotation	Unique peptides	Mol. weight [kDa]	Sequence length	iBAQ
BGIBMGA009132	Tubulin beta	7	50.214	447	245080000
BGIBMGA003608	Elongation factor 1-alpha	10	50.388	463	200100000
BGIBMGA009097	Methyltransferase like 14	11	43.126	381	193030000
BGIBMGA000526	Y-box protein	4	27.688	259	49918000
BGIBMGA005577	Actin 4	19	41.789	376	46277000
BGIBMGA004612	Heat shock 90kDa protein	15	82.421	716	32849000
BGIBMGA006749	Elongation factor Tu	1	51.65	471	19314000
BGIBMGA008903	Ribosomal protein L37A	1	10.032	90	13028000
BGIBMGA004374	Ribosomal protein S12	1	15.034	139	12624000
BGIBMGA012200	Ribosomal protein L43	1	21.302	183	12546000
BGIBMGA008302	Elongation factor 1-gamma	2	48.387	423	12397000
BGIBMGA000188	Dolichyl-diphosphooligosaccharide--protein glycosyltransferase subunit DAD1	1	12.602	112	12280000
BGIBMGA006257	Ras protein	1	20.925	184	12132000
BGIBMGA002381	Heat shock cognate protein (Hsc70-4)	3	71.175	649	11653000
BGIBMGA010571	Ribosomal protein L9	1	21.377	190	11319000
BGIBMGA013945	Actin 3	14	251.14	2388	11016000
BGIBMGA003197	Ribosomal protein S18	3	17.755	152	10027000
BGIBMGA006751	GTP-binding nuclear protein Ran	1	24.337	213	8913700
BGIBMGA003196	Vacuolar ATP synthase subunit D	2	39.569	348	7492500
BGIBMGA011948	Ribosomal protein S28	1	7.3184	65	7340300
BGIBMGA001801	RuvB-like 2	1	45.479	408	6395800
BGIBMGA006158	Prohibitin protein WPH	3	30.081	274	6393800
BGIBMGA009751	Ribosomal protein L23	3	14.835	140	6282000
BGIBMGA007477	Receptor for activated protein kinase C	1	36.026	319	5947900
BGIBMGA011620	Ribosomal protein L18	3	20.864	183	5922100
BGIBMGA013116	T-complex protein 1 subunit zeta	3	57.744	531	5763600
BGIBMGA009794	Aspartate-tRNA ligase	2	46.355	413	5268500
BGIBMGA001788	CenpN	1	31.243	278	5194100
BGIBMGA013678	Vacuolar ATP synthase subunit G	1	13.685	117	5152000
BGIBMGA009562	Proteasome subunit alpha	1	25.824	234	5099600
BGIBMGA005347	ADP-ribosylation factor	1	20.736	182	4918100
BGIBMGA002981	Profilin	1	13.713	126	4846700
BGIBMGA004373	Methyltransferase like 3	3	57.22	518	4646100
BGIBMGA009871	Calmodulin	1	16.81	149	4447700
BGIBMGA013464	Squid protein	2	30.914	287	4445000
BGIBMGA008312	Mitochondrial prohibitin complex protein 2	1	33.176	299	4168200
BGIBMGA014579	Histone H2A	1	13.377	124	4128800
BGIBMGA013100	Small nuclear ribonucleoprotein Sm D3	1	14.047	130	3982000
BGIBMGA000959	Ribosomal protein L31	1	14.286	124	3964200
BGIBMGA012151	ARP1 actin-related protein 1-like protein A	1	42.674	376	3956200
BGIBMGA006045	Small GTP binding protein RAB5	2	23.173	213	3656000
BGIBMGA007337	Espin	1	20.511	179	3515300
BGIBMGA012414	Ribosomal protein L17	2	21.598	187	3330400
BGIBMGA007513	E3 SUMO-protein ligase RanBP2	15	319.09	2829	3320100
BGIBMGA001853	ATP synthase subunit alpha	4	59.657	553	3297600
BGIBMGA001406	T-complex protein 1 subunit gamma	2	59.126	540	3267400
BGIBMGA000074	rRNA 2'-O-methyltransferase fibrillarin	1	32.961	315	3187200
BGIBMGA011029	Acetyl-Coenzyme A acetyltransferase 1	1	42.686	405	3143600
BGIBMGA001206	T-complex protein 1 subunit beta	4	57.59	536	3071800
BGIBMGA002572	Ribosomal protein L19	1	27.695	235	2669000
BGIBMGA012549	ATP synthase subunit beta	4	54.987	516	2575100
BGIBMGA012859	NIPSNAP protein	1	18.712	157	2486500
BGIBMGA000129	Actin-depolymerizing factor 1	1	17.009	148	2349700
BGIBMGA008316	Persulfide dioxygenase ETHE1	1	25.457	230	2247300
BGIBMGA002500	Protein bric-a-brac 2	1	67.88	604	2187300
BGIBMGA007201	ER lumen protein-retaining receptor	1	24.725	212	2085800
BGIBMGA011467	Ribosomal protein L18a	1	21.011	177	2016600
BGIBMGA003671	Adhesion regulating molecule 1	2	44.2	419	1959100
BGIBMGA006603	Calcium-transporting ATPase	2	112.65	1025	1814300
BGIBMGA001876	Alpha-amylase 2	2	118.41	1061	1652100
BGIBMGA010572	Calcium/calmodulin-dependent protein kinase type 1	1	40.531	360	1629300
BGIBMGA001103	Growth arrest and DNA damage-inducible proteins-interacting protein 1	1	18.926	159	1555100
BGIBMGA012904	Ras-related protein Rab-35	1	30.566	266	1548900
BGIBMGA001501	Ribosomal protein S6	2	29.046	253	1546300
BGIBMGA012571	Signal recognition particle 19kDa protein	1	17.019	148	1525200
BGIBMGA012665	F-actin capping protein alpha subunit	1	32.457	288	1475100
BGIBMGA014121	mRNA-decapping enzyme 1A	2	47.145	428	1451700
BGIBMGA011508	T-complex protein 1 subunit theta	5	59.173	545	1440600
BGIBMGA006103	Enhancer of mRNA-decapping protein 4	1	108.65	1022	1432400
BGIBMGA014155	RNA-binding, signal transduction-associated protein 3	1	43.27	377	1423800
BGIBMGA007877	Mediator complex subunit 18	1	29.581	267	1354500
BGIBMGA003186	Eukaryotic translation initiation factor 4A	1	47.54	420	1339400
BGIBMGA010673	Putative ATP-dependent RNA helicase me31b	2	42.417	372	1287100
BGIBMGA011803	Ubiquitin-conjugating enzyme E2 variant 2	1	16.425	144	1274300
BGIBMGA014177	26S proteasome regulatory subunit 8	1	45.451	403	1252500
BGIBMGA014211	Transketolase	1	67.383	622	1209800
BGIBMGA006704	Plasminogen activator inhibitor 1 RNA-binding protein	1	43.807	389	1146000
BGIBMGA011334	Thymosin	1	23.272	208	1143500
BGIBMGA014118	Trifunctional purine biosynthetic protein adenosine-3	1	38.575	358	1115100
BGIBMGA009430	F-actin capping protein beta subunit	1	30.99	275	1077700
BGIBMGA014589	Phosphate transport protein	1	39.21	358	1019700
BGIBMGA011932	Uridine kinase	1	55.205	492	986640
BGIBMGA007935	Phosphoribosylaminoimidazole carboxylase	2	47.344	425	983740
BGIBMGA002640	Ubiquitin carboxyl-terminal hydrolase	1	25.411	230	936160
BGIBMGA001830	XPMC2 prevents mitotic catastrophe 2	1	20.828	183	927110
BGIBMGA011674	Puromycin-sensitive aminopeptidase	1	107.15	944	910580
BGIBMGA006777	Cdc2-related kinase	1	45.123	404	901000
BGIBMGA007408	Hydroxyacyl-coenzyme A dehydrogenase	1	33.601	310	730230
BGIBMGA011342	Cysteine proteinase	1	38.592	344	729490
BGIBMGA000943	Synaptobrevin	1	13.136	120	720380
BGIBMGA008295	Vacuolar ATP synthase catalytic subunit A	4	68.315	617	713230
BGIBMGA005928	Ribosomal protein L35	1	14.816	126	706470
BGIBMGA002241	Vacuolar ATP synthase subunit B	2	54.905	494	703980
BGIBMGA000045	Osiris	1	26.577	241	703140
BGIBMGA010130	Annexin	1	35.915	324	660780
BGIBMGA007712	Rab7	1	23.42	208	635890
BGIBMGA008477	Ribosomal protein L17	1	23.234	202	629280
BGIBMGA013567	Ribosomal protein L3	1	47.108	413	620120
BGIBMGA012541	DnaJ homolog subfamily A member 1	1	45.177	401	605740
BGIBMGA012507	Trigger factor	1	27.344	252	571610
BGIBMGA010361	Alpha-1,4 glucan phosphorylase	2	96.452	841	520230
BGIBMGA013965	ATP synthase subunit gamma	2	32.349	296	514890
BGIBMGA011223	Acetyl-CoA carboxylase	1	147.01	1303	512430
BGIBMGA012662	Focadhesin	1	72.55	646	504700
BGIBMGA010941	Signal recognition particle subunit SRP72	1	64.556	575	481470
BGIBMGA010739	Nucleolar protein 56	1	48.339	434	433740
BGIBMGA011776	Programmed cell death protein 5	1	14.698	130	396860
BGIBMGA006263	T-complex protein 1 subunit alpha	3	59.344	555	391020
BGIBMGA003597	Ras small monomeric GTPase Rab6	1	23.628	209	368800
BGIBMGA000546	Leishmania major strain Friedlin proteophosphoglycan 5	1	132.43	1221	357320
BGIBMGA013072	Leucine rich repeat containing 47	1	58.924	525	329620
BGIBMGA011923	Coiled-coil and C2 domain-containing protein 2A	1	159.03	1384	324470
BGIBMGA003221	Probable nucleolar GTP-binding protein 1	1	64.637	563	320460
BGIBMGA012116	Ubiquitin-activating enzyme E1	1	64.754	589	315700
BGIBMGA009138	Probable aminopeptidase NPEPL1	1	69.178	639	315690
BGIBMGA010644	Piwi	5	101.34	899	297240
BGIBMGA008426	26S proteasome non-ATPase regulatory subunit 1	1	43.467	394	292590
BGIBMGA007268	26S proteasome non-ATPase subunit 12	1	51.814	450	288420
BGIBMGA005274	Dynactin 4	1	19.906	181	266480
BGIBMGA002013	Moleskin	1	58.503	515	264040
BGIBMGA008930	Monocyte to macrophage differentiation factor 2	4	77.963	683	255480
BGIBMGA009732	ARP6 actin-related protein 6	1	45.677	394	235960
BGIBMGA012753	Endoplasmin-like	1	93.673	830	230920
BGIBMGA002953	26S proteasome non-ATPase regulatory subunit 3	2	56.318	494	222070
BGIBMGA011982	Low-density lipoprotein receptor	4	479.7	4329	213140
BGIBMGA013454	Smu-1 suppressor of mec-8 and unc-52	1	56.555	512	206630
BGIBMGA013328	Staphylococcal nuclease domain-containing protein 1	2	98.908	888	202000
BGIBMGA010445	Phosphoglucomutase	1	53.224	478	200200
BGIBMGA011218	Carboxylic ester hydrolase	1	147.8	1319	199760
BGIBMGA004655	Fatty acid synthase	1	228.05	2129	172110
BGIBMGA005560	26S proteasome non-ATPase subunit 4	1	39.297	362	167400
BGIBMGA013872	Insulin gene enhancer protein ISL-1	1	43.16	391	126260
BGIBMGA001542	Myelinprotein expression factor	1	51.349	470	116120
BGIBMGA001218	Heat shock 70kDa protein	1	94.418	840	115970
BGIBMGA006816	CAD protein	1	245.81	2210	113060
BGIBMGA010794	26S proteasome regulatory ATPase subunit 10B	1	41.392	368	104430
BGIBMGA007950	Heat shock 70kDa protein cognate 3	1	75.353	690	104070
BGIBMGA002825	Disintegrin and metalloproteinase domain-containing protein 12	1	124.05	1139	83779
BGIBMGA004096	cAMP-dependent protein kinase R2	2	43.144	382	75137
BGIBMGA008228	Mitochondrial import inner membrane translocase subunit TIM44	1	48.552	426	64269
BGIBMGA008154	Dynamin-like isoform X1	3	97.66	872	47409
BGIBMGA005015	Flavin-dependent monooxygenase FMO1	1	49.59	436	24114
